# Supplementary material for: Assessing the Burden of Dengue during the COVID-19 Pandemic in Mexico
Source: Trop Med Infect Dis. 2023 Apr 19;8(4):232. doi: 10.3390/tropicalmed8040232 (PMC10140831; doi:10.3390/tropicalmed8040232)
Supplement: Supplementary file 1 [file tropicalmed-08-00232-s001.zip]

Archive with 1 entries (1 files):
- tropicalmed-2325158-supplementary.pdf
